# Supplementary material for: Phenotypic Responses, Reproduction Mode and Epigenetic Patterns under Temperature Treatments in the Alpine Plant Species Ranunculus kuepferi (Ranunculaceae)
Source: Biology (Basel). 2020 Sep 29;9(10):315. doi: 10.3390/biology9100315 (PMC7600421; doi:10.3390/biology9100315)
Supplement: Supplementary file 1 [file biology-09-00315-s001.zip]

Archive with 2 entries (2 files):
- Supplementary_data/S3_table.xlsx
- Supplementary_data/Supplementary_data.docx
