# Supplementary material for: Phenotypic Responses, Reproduction Mode and Epigenetic Patterns under Temperature Treatments in the Alpine Plant Species Ranunculus kuepferi (Ranunculaceae)
Source: Biology (Basel). 2020 Sep 29;9(10):315. doi: 10.3390/biology9100315 (PMC7600421; doi:10.3390/biology9100315)
Supplement: Supplementary file 1 [file biology-09-00315-s001.zip › Supplementary_data/S3_table.xlsx]

## Sheet: veg_seed_yield_rep_mode_2017
Population	Plot	Individual	SampleID	Leaf ploidy	Temperature treatment 2017	Group	Vegetative growth data				Seed yield data			Reproduction mode of seeds per individual
							Shoot length (cm)	Leaf length (cm)	N. leaves	N. flowers	N. seeds (seed sampling on 23.06.2017)
											Total	Developed	Undeveloped	sex	apo	BIII	N. seeds
3	2	3	3_2_3	diploid	warm	WD	20.5	10.3	7	1	35	33	2	10	0	0	10
3	4	2	3_4_2	diploid	warm	WD	16.8	9.1	5	1	25	18	7	10	0	0	10
3	4	3	3_4_3	diploid	warm	WD	0	8.8	7	0	0	0	0	0	0	0	0
23	1	2	23_1_2	diploid	warm	WD	0	4.8	2	0	0	0	0	0	0	0	0
23	2	2	23_2_2	diploid	warm	WD	0	11.4	3	0	0	0	0	0	0	0	0
23	2	3	23_2_3	diploid	warm	WD	0	10.2	8	0	0	0	0	0	0	0	0
23	4	1	23_4_1	diploid	warm	WD	31.8	15.6	7	5	139	70	69	9	0	1	10
23	4	3	23_4_3	diploid	warm	WD	0	9.1	8	0	0	0	0	0	0	0	0
24	2	2	24_2_2	diploid	warm	WD	0	8.4	5	0	0	0	0	0	0	0	0
24	2	3	24_2_3	diploid	warm	WD	0	3.8	2	0	0	0	0	0	0	0	0
24	3	2	24_3_2	diploid	warm	WD	14.4	10.2	3	1	33	28	5	10	0	0	10
24	4	1	24_4_1	diploid	warm	WD	12.5	7.2	9	1	42	36	6	9	1	0	10
24	4	3	24_4_3	diploid	warm	WD	10.3	5.3	3	1	33	13	20	10	0	0	10
25	1	2	25_1_2	diploid	warm	WD	26.2	12	8	6	220	124	96	10	0	0	10
25	2	2	25_2_2	diploid	warm	WD	12.8	14.9	6	1	23	0	23	0	0	0	0
25	2	3	25_2_3	diploid	warm	WD	19.5	10	6	2	87	66	21	10	0	0	10
25	3	2	25_3_2	diploid	warm	WD	0	14.3	5	0	0	0	0	0	0	0	0
25	3	3	25_3_3	diploid	warm	WD	21.5	13.9	4	2	72	50	22	10	0	0	10
25	4	1	25_4_1	diploid	warm	WD	13.6	7.5	6	1	44	41	3	10	0	0	10
26	1	2	26_1_2	diploid	warm	WD	0	12.7	5	0	0	0	0	0	0	0	0
26	2	1	26_2_1	diploid	warm	WD	0	0	0	0	0	0	0	0	0	0	0
26	2	2	26_2_2	diploid	warm	WD	0	15.6	6	0	0	0	0	0	0	0	0
26	3	2	26_3_2	diploid	warm	WD	16.8	8.4	10	4	149	106	43	10	0	0	10
26	3	3	26_3_3	diploid	warm	WD	21.2	11.6	7	3	101	98	3	10	0	0	10
26	4	3	26_4_3	diploid	warm	WD	16.5	10.9	5	2	55	51	4	10	0	0	10
27	1	1	27_1_1	diploid	warm	WD	18	11.7	9	3	95	71	24	9	1	0	10
27	1	2	27_1_2	diploid	warm	WD	18	11.3	4	1	29	25	4	10	0	0	10
27	2	1	27_2_1	diploid	warm	WD	24.6	13.7	7	4	101	43	58	10	0	0	10
27	2	2	27_2_2	diploid	warm	WD	20.4	13.2	5	3	84	76	8	10	0	0	10
27	2	3	27_2_3	diploid	warm	WD	15.3	8.8	7	3	117	106	11	9	1	0	10
27	3	1	27_3_1	diploid	warm	WD	13.1	7.8	9	4	136	120	16	9	1	0	10
27	4	3	27_4_3	diploid	warm	WD	16.5	9	8	2	90	82	8	10	0	0	10
28	2	2	28_2_2	diploid	warm	WD	0	12.1	3	0	0	0	0	0	0	0	0
28	3	1	28_3_1	diploid	warm	WD	16.7	7.6	22	6	175	155	20	10	0	0	10
28	3	2	28_3_2	diploid	warm	WD	0	10.7	1	0	0	0	0	0	0	0	0
28	4	2	28_4_2	diploid	warm	WD	0	7.5	7	0	0	0	0	0	0	0	0
28	4	3	28_4_3	diploid	warm	WD	0	0	0	0	0	0	0	0	0	0	0
29	1	1	29_1_1	diploid	warm	WD	19.9	16.3	6	1	22	0	22	0	0	0	0
29	1	2	29_1_2	diploid	warm	WD	23.6	11	7	2	76	37	39	10	0	0	10
29	2	2	29_2_2	diploid	warm	WD	0	10.5	2	0	0	0	0	0	0	0	0
29	4	1	29_4_1	diploid	warm	WD	20.1	12.1	9	3	93	35	58	8	1	1	10
30	1	1	30_1_1	diploid	warm	WD	0	10.8	2	0	0	0	0	0	0	0	0
30	1	3	30_1_3	diploid	warm	WD	21.8	8.8	26	9	253	220	33	10	0	0	10
31	3	3	31_3_3	diploid	warm	WD	0	9.3	2	0	0	0	0	0	0	0	0
31	4	1	31_4_1	diploid	warm	WD	13.5	7.9	3	1	0	0	0	0	0	0	0
31	4	2	31_4_2	diploid	warm	WD	0	0	0	0	0	0	0	0	0	0	0
32	1	3	32_1_3	diploid	warm	WD	12.8	8.7	8	2	97	76	21	10	0	0	10
32	4	1	32_4_1	diploid	warm	WD	0	0	0	0	0	0	0	0	0	0	0
32	4	2	32_4_2	diploid	warm	WD	0	7.4	6	0	0	0	0	0	0	0	0
33	3	2	33_3_2	diploid	warm	WD	0	11.5	4	0	0	0	0	0	0	0	0
33	3	3	33_3_3	diploid	warm	WD	20.2	9.6	2	1	17	10	7	6	2	2	10
33	4	3	33_4_3	diploid	warm	WD	0	12.5	3	0	0	0	0	0	0	0	0
112	1	3	112_1_3	diploid	warm	WD	0	13	3	0	0	0	0	0	0	0	0
112	2	2	112_2_2	diploid	warm	WD	0	0	0	0	0	0	0	0	0	0	0
112	2	3	112_2_3	diploid	warm	WD	0	11.5	7	0	0	0	0	0	0	0	0
112	3	1	112_3_1	diploid	warm	WD	0	5.8	6	0	0	0	0	0	0	0	0
112	3	2	112_3_2	diploid	warm	WD	15	6.7	16	3	91	52	39	10	0	0	10
112	3	3	112_3_3	diploid	warm	WD	0	0	0	0	0	0	0	0	0	0	0
115	1	1	115_1_1	diploid	warm	WD	18.5	13.8	10	3	104	17	87	10	0	0	10
115	1	2	115_1_2	diploid	warm	WD	0	11.5	1	0	0	0	0	0	0	0	0
115	2	2	115_2_2	diploid	warm	WD	18.1	8.9	4	4	131	75	56	10	0	0	10
115	3	3	115_3_3	diploid	warm	WD	24.7	12.9	8	5	145	64	81	10	0	0	10
115	4	3	115_4_3	diploid	warm	WD	18	10.8	12	3	129	103	26	10	0	0	10
116	1	1	116_1_1	diploid	warm	WD	26.1	13.5	6	4	288	10	278	0	0	6	6
116	1	2	116_1_2	diploid	warm	WD	0	4.7	4	0	0	0	0	0	0	0	0
116	2	1	116_2_1	diploid	warm	WD	0	6.5	2	0	0	0	0	0	0	0	0
116	3	3	116_3_3	diploid	warm	WD	23.6	8.8	1	2	119	14	105	0	1	6	7
117	1	2	117_1_2	diploid	warm	WD	0	0	0	0	0	0	0	0	0	0	0
117	1	3	117_1_3	diploid	warm	WD	0	10.3	4	0	0	0	0	0	0	0	0
117	2	1	117_2_1	diploid	warm	WD	13.2	7.1	4	1	37	33	4	10	0	0	10
117	3	2	117_3_2	diploid	warm	WD	0	4.5	7	0	0	0	0	0	0	0	0
117	4	1	117_4_1	diploid	warm	WD	22.1	12.8	4	2	46	44	2	10	0	0	10
117	4	2	117_4_2	diploid	warm	WD	14.5	4.5	2	2	65	22	43	10	0	0	10
202	1	1	202_1_1	diploid	warm	WD	19.3	15.1	2	1	24	0	24	0	0	0	0
202	1	2	202_1_2	diploid	warm	WD	0	0	0	0	0	0	0	0	0	0	0
202	2	1	202_2_1	diploid	warm	WD	0	0	0	0	0	0	0	0	0	0	0
202	4	3	202_4_3	diploid	warm	WD	0	0	0	0	0	0	0	0	0	0	0
203	2	3	203_2_3	diploid	warm	WD	23	5.1	4	2	76	0	76	0	0	0	0
203	4	2	203_4_2	diploid	warm	WD	0	7.8	1	0	0	0	0	0	0	0	0
203	4	3	203_4_3	diploid	warm	WD	21.8	10.2	6	4	190	154	36	10	0	0	10
233	1	1	233_1_1	diploid	warm	WD	0	8.8	8	0	0	0	0	0	0	0	0
233	2	1	233_2_1	diploid	warm	WD	0	5.7	1	0	0	0	0	0	0	0	0
233	2	2	233_2_2	diploid	warm	WD	0	0	0	0	0	0	0	0	0	0	0
233	3	2	233_3_2	diploid	warm	WD	0	4.4	3	0	0	0	0	0	0	0	0
28B	2	1	28B_2_1	diploid	warm	WD	19.5	9.2	4	1	43	18	25	10	0	0	10
28B	3	1	28B_3_1	diploid	warm	WD	22.6	13.6	12	2	101	58	43	10	0	0	10
28B	4	3	28B_4_3	diploid	warm	WD	0	0	0	0	0	0	0	0	0	0	0
31B	1	1	31B_1_1	diploid	warm	WD	0	0	0	0	0	0	0	0	0	0	0
31B	1	3	31B_1_3	diploid	warm	WD	0	10.5	9	0	0	0	0	0	0	0	0
31B/32B	2	2	31B/32B_2_2	diploid	warm	WD	0	10.1	10	0	0	0	0	0	0	0	0
32B	1	2	32B_1_2	diploid	warm	WD	0	5.4	2	0	0	0	0	0	0	0	0
32B/31B	4	3	32B/31B_4_3	diploid	warm	WD	0	9.8	1	0	0	0	0	0	0	0	0
16	4	1	16_4_1	tetraploid	warm	WT	0	0	0	0	0	0	0	0	0	0	0
17	1	1	17_1_1	tetraploid	warm	WT	0	8.9	2	0	0	0	0	0	0	0	0
17	2	1	17_2_1	tetraploid	warm	WT	0	0	0	0	0	0	0	0	0	0	0
17	3	3	17_3_3	tetraploid	warm	WT	0	7.4	4	0	0	0	0	0	0	0	0
17	4	3	17_4_3	tetraploid	warm	WT	0	9.2	5	0	0	0	0	0	0	0	0
34	2	1	34_2_1	tetraploid	warm	WT	24.8	14.4	2	2	119	3	116	0	3	0	3
34	2	3	34_2_3	tetraploid	warm	WT	0	0	0	0	0	0	0	0	0	0	0
34	4	1	34_4_1	tetraploid	warm	WT	0	0	0	0	0	0	0	0	0	0	0
36	1	1	36_1_1	tetraploid	warm	WT	0	19	6	0	0	0	0	0	0	0	0
36	2	3	36_2_3	tetraploid	warm	WT	0	8	6	0	0	0	0	0	0	0	0
36	4	1	36_4_1	tetraploid	warm	WT	7.5	16	7	1	68	0	68	0	0	0	0
36	4	2	36_4_2	tetraploid	warm	WT	0	0	0	0	0	0	0	0	0	0	0
37	1	2	37_1_2	tetraploid	warm	WT	6.3	8.6	4	1	45	0	45	0	0	0	0
37	2	3	37_2_3	tetraploid	warm	WT	0	17	4	0	0	0	0	0	0	0	0
37	3	1	37_3_1	tetraploid	warm	WT	0	4.6	2	0	0	0	0	0	0	0	0
38	1	2	38_1_2	tetraploid	warm	WT	0	13	4	0	0	0	0	0	0	0	0
40	1	1	40_1_1	tetraploid	warm	WT	0	0	0	0	0	0	0	0	0	0	0
40	2	1	40_2_1	tetraploid	warm	WT	0	0	0	0	0	0	0	0	0	0	0
40	3	3	40_3_3	tetraploid	warm	WT	0	0	0	0	0	0	0	0	0	0	0
40	4	3	40_4_3	tetraploid	warm	WT	0	0	0	0	0	0	0	0	0	0	0
41	4	3	41_4_3	tetraploid	warm	WT	13	10.8	7	1	42	0	42	0	0	0	0
42	1	2	42_1_2	tetraploid	warm	WT	0	8.3	4	0	0	0	0	0	0	0	0
42	1	3	42_1_3	tetraploid	warm	WT	0	0	0	0	0	0	0	0	0	0	0
42	2	2	42_2_2	tetraploid	warm	WT	0	7	4	0	0	0	0	0	0	0	0
42	3	3	42_3_3	tetraploid	warm	WT	0	0	0	0	0	0	0	0	0	0	0
43	4	1	43_4_1	tetraploid	warm	WT	0	8.3	2	0	0	0	0	0	0	0	0
43	4	3	43_4_3	tetraploid	warm	WT	0	0	0	0	0	0	0	0	0	0	0
45	1	3	45_1_3	tetraploid	warm	WT	0	0	0	0	0	0	0	0	0	0	0
45	2	2	45_2_2	tetraploid	warm	WT	0	9.6	3	0	0	0	0	0	0	0	0
45	2	3	45_2_3	tetraploid	warm	WT	0	0	0	0	0	0	0	0	0	0	0
45	3	2	45_3_2	tetraploid	warm	WT	0	0	0	0	0	0	0	0	0	0	0
45	3	3	45_3_3	tetraploid	warm	WT	0	0	0	0	0	0	0	0	0	0	0
47	1	1	47_1_1	tetraploid	warm	WT	0	8.7	3	0	0	0	0	0	0	0	0
47	2	1	47_2_1	tetraploid	warm	WT	0	0	0	0	0	0	0	0	0	0	0
47	3	2	47_3_2	tetraploid	warm	WT	0	0	0	0	0	0	0	0	0	0	0
47	3	3	47_3_3	tetraploid	warm	WT	0	13	4	0	0	0	0	0	0	0	0
48	1	1	48_1_1	tetraploid	warm	WT	0	0	0	0	0	0	0	0	0	0	0
48	2	2	48_2_2	tetraploid	warm	WT	0	0	0	0	0	0	0	0	0	0	0
50	1	2	50_1_2	tetraploid	warm	WT	0	0	0	0	0	0	0	0	0	0	0
50	1	3	50_1_3	tetraploid	warm	WT	0	0	0	0	0	0	0	0	0	0	0
50	3	2	50_3_2	tetraploid	warm	WT	0	0	0	0	0	0	0	0	0	0	0
50	3	3	50_3_3	tetraploid	warm	WT	0	3.4	2	0	0	0	0	0	0	0	0
51	3	1	51_3_1	tetraploid	warm	WT	24.1	13.1	3	1	44	0	44	0	0	0	0
51	3	3	51_3_3	tetraploid	warm	WT	0	8.1	1	0	0	0	0	0	0	0	0
53	1	2	53_1_2	tetraploid	warm	WT	0	0	0	0	0	0	0	0	0	0	0
53	1	3	53_1_3	tetraploid	warm	WT	12	10.8	4	1	0	0	0	0	0	0	0
53	2	1	53_2_1	tetraploid	warm	WT	0	18.5	2	0	0	0	0	0	0	0	0
53	3	2	53_3_2	tetraploid	warm	WT	0	0	0	0	0	0	0	0	0	0	0
53	4	3	53_4_3	tetraploid	warm	WT	0	16.4	3	0	0	0	0	0	0	0	0
54	1	1	54_1_1	tetraploid	warm	WT	0	6.6	2	0	0	0	0	0	0	0	0
54	2	3	54_2_3	tetraploid	warm	WT	0	4.1	2	0	0	0	0	0	0	0	0
54	3	1	54_3_1	tetraploid	warm	WT	0	0	0	0	0	0	0	0	0	0	0
54	4	1	54_4_1	tetraploid	warm	WT	12.9	9	2	2	0	0	0	0	0	0	0
58	1	1	58_1_1	tetraploid	warm	WT	14.5	10	9	2	86	0	86	0	0	0	0
58	3	3	58_3_3	tetraploid	warm	WT	20.3	15.8	13	2	95	0	95	0	0	0	0
58	4	1	58_4_1	tetraploid	warm	WT	0	12	3	0	0	0	0	0	0	0	0
66	1	3	66_1_3	tetraploid	warm	WT	0	4.8	2	0	0	0	0	0	0	0	0
66	2	1	66_2_1	tetraploid	warm	WT	0	0	0	0	0	0	0	0	0	0	0
66	3	2	66_3_2	tetraploid	warm	WT	0	0	0	0	0	0	0	0	0	0	0
66	3	3	66_3_3	tetraploid	warm	WT	7.6	8.6	2	1	54	0	54	0	0	0	0
66	4	2	66_4_2	tetraploid	warm	WT	0	4.8	2	0	0	0	0	0	0	0	0
74	1	1	74_1_1	tetraploid	warm	WT	0	0	0	0	0	0	0	0	0	0	0
74	1	2	74_1_2	tetraploid	warm	WT	17.6	8.7	10	1	44	3	41	0	3	0	3
74	2	1	74_2_1	tetraploid	warm	WT	0	0	0	0	0	0	0	0	0	0	0
75	3	1	75_3_1	tetraploid	warm	WT	0	0	0	0	0	0	0	0	0	0	0
78	3	2	78_3_2	tetraploid	warm	WT	0	12.5	5	0	0	0	0	0	0	0	0
79	1	3	79_1_3	tetraploid	warm	WT	0	0	0	0	0	0	0	0	0	0	0
79	2	1	79_2_1	tetraploid	warm	WT	0	0	0	0	0	0	0	0	0	0	0
79	2	3	79_2_3	tetraploid	warm	WT	0	7.6	2	0	0	0	0	0	0	0	0
79	3	2	79_3_2	tetraploid	warm	WT	0	0	0	0	0	0	0	0	0	0	0
79	4	1	79_4_1	tetraploid	warm	WT	0	8.5	4	0	0	0	0	0	0	0	0
85	2	1	85_2_1	tetraploid	warm	WT	0	0	0	0	0	0	0	0	0	0	0
85	4	1	85_4_1	tetraploid	warm	WT	0	9.4	2	0	0	0	0	0	0	0	0
88	3	1	88_3_1	tetraploid	warm	WT	0	8	4	0	0	0	0	0	0	0	0
89	1	2	89_1_2	tetraploid	warm	WT	0	0	0	0	0	0	0	0	0	0	0
89	2	1	89_2_1	tetraploid	warm	WT	0	14.5	3	0	0	0	0	0	0	0	0
92	2	2	92_2_2	tetraploid	warm	WT	0	0	0	0	0	0	0	0	0	0	0
92	3	2	92_3_2	tetraploid	warm	WT	0	10.5	6	0	0	0	0	0	0	0	0
92	4	2	92_4_2	tetraploid	warm	WT	0	0	0	0	0	0	0	0	0	0	0
93	2	2	93_2_2	tetraploid	warm	WT	0	0	0	0	0	0	0	0	0	0	0
96	1	1	96_1_1	tetraploid	warm	WT	0	0	0	0	0	0	0	0	0	0	0
96	3	1	96_3_1	tetraploid	warm	WT	0	5	2	0	0	0	0	0	0	0	0
96	3	3	96_3_3	tetraploid	warm	WT	0	0	0	0	0	0	0	0	0	0	0
103	4	1	103_4_1	tetraploid	warm	WT	0	6.7	2	0	0	0	0	0	0	0	0
103	4	2	103_4_2	tetraploid	warm	WT	0	4	1	0	0	0	0	0	0	0	0
106	1	2	106_1_2	tetraploid	warm	WT	0	9.1	5	0	0	0	0	0	0	0	0
106	3	2	106_3_2	tetraploid	warm	WT	0	0	0	0	0	0	0	0	0	0	0
106	3	3	106_3_3	tetraploid	warm	WT	0	13.2	9	0	0	0	0	0	0	0	0
106	4	1	106_4_1	tetraploid	warm	WT	14.8	9	4	2	0	0	0	0	0	0	0
108	4	3	108_4_3	tetraploid	warm	WT	0	0	0	0	0	0	0	0	0	0	0
111	1	3	111_1_3	tetraploid	warm	WT	0	0	0	0	0	0	0	0	0	0	0
111	3	2	111_3_2	tetraploid	warm	WT	20.5	14.9	5	3	251	0	251	0	0	0	0
111	3	3	111_3_3	tetraploid	warm	WT	15	10	3	1	83	0	83	0	0	0	0
116	4	1	116_4_1	tetraploid	warm	WT	4.2	6	1	1	0	0	0	0	0	0	0
116	4	2	116_4_2	tetraploid	warm	WT	0	0	0	0	0	0	0	0	0	0	0
208	2	1	208_2_1	tetraploid	warm	WT	0	11.9	4	0	0	0	0	0	0	0	0
3B	1	2	3B_1_2	tetraploid	warm	WT	23	14.5	6	2	152	0	152	0	0	0	0
3	1	2	3_1_2	diploid	cold	CD	13.7	8	15	9	192	0	192	0	0	0	0
3	1	3	3_1_3	diploid	cold	CD	0	0	0	0	0	0	0	0	0	0	0
3	2	2	3_2_2	diploid	cold	CD	18	10.8	7	6	231	15	216	10	0	0	10
3	3	2	3_3_2	diploid	cold	CD	6.7	8	20	1	0	0	0	0	0	0	0
3	4	1	3_4_1	diploid	cold	CD	0	8.8	7	0	0	0	0	0	0	0	0
23	3	2	23_3_2	diploid	cold	CD	9.4	9.4	7	1	47	0	47	0	0	0	0
23	3	3	23_3_3	diploid	cold	CD	0	7.2	13	0	0	0	0	0	0	0	0
23	4	2	23_4_2	diploid	cold	CD	9.6	6.2	8	3	72	24	48	10	0	0	10
24	1	2	24_1_2	diploid	cold	CD	9.2	5.2	7	3	118	4	114	4	0	0	4
24	3	3	24_3_3	diploid	cold	CD	0	10.1	10	0	0	0	0	0	0	0	0
24	4	2	24_4_2	diploid	cold	CD	14.1	9.2	6	1	23	0	23	0	0	0	0
25	1	3	25_1_3	diploid	cold	CD	15.6	10.4	4	2	40	11	29	10	0	0	10
25	2	1	25_2_1	diploid	cold	CD	0	4.4	2	0	0	0	0	0	0	0	0
25	3	1	25_3_1	diploid	cold	CD	0	9.9	5	0	0	0	0	0	0	0	0
25	4	2	25_4_2	diploid	cold	CD	0	10	3	0	0	0	0	0	0	0	0
25	4	3	25_4_3	diploid	cold	CD	11.4	7.2	9	2	36	9	27	9	0	0	9
26	1	3	26_1_3	diploid	cold	CD	9.2	8.6	5	2	41	1	40	1	0	0	1
26	4	1	26_4_1	diploid	cold	CD	9	8.8	6	2	0	0	0	0	0	0	0
27	2	2	27_2_2	diploid	cold	CD	0	8.3	4	0	0	0	0	0	0	0	0
27	3	2	27_3_2	diploid	cold	CD	0	8.2	6	0	0	0	0	0	0	0	0
27	3	3	27_3_3	diploid	cold	CD	10.7	9.5	7	3	80	17	63	10	0	0	10
27	4	1	27_4_1	diploid	cold	CD	15.4	8	8	3	92	25	67	10	0	0	10
28	1	2	28_1_2	diploid	cold	CD	7.6	10.1	9	1	28	0	28	0	0	0	0
28	2	1	28_2_1	diploid	cold	CD	16.2	8.9	6	2	68	18	50	10	0	0	10
28	2	3	28_2_3	diploid	cold	CD	5.5	12.4	7	1	0	0	0	0	0	0	0
28	3	3	28_3_3	diploid	cold	CD	11.5	8.6	23	3	68	0	68	0	0	0	0
29	1	3	29_1_3	diploid	cold	CD	0	0	0	0	0	0	0	0	0	0	0
29	2	3	29_2_3	diploid	cold	CD	3.7	7.6	11	1	0	0	0	0	0	0	0
29	3	1	29_3_1	diploid	cold	CD	0	7.9	4	0	0	0	0	0	0	0	0
29	4	2	29_4_2	diploid	cold	CD	0	10.9	6	0	0	0	0	0	0	0	0
30	1	2	30_1_2	diploid	cold	CD	17.4	11.8	12	2	47	0	47	0	0	0	0
31	2	3	31_2_3	diploid	cold	CD	10.6	8.1	5	1	17	0	17	0	0	0	0
32	1	2	32_1_2	diploid	cold	CD	11.7	7.2	18	2	41	2	39	2	0	0	2
32	3	2	32_3_2	diploid	cold	CD	10.5	9.8	4	1	29	17	12	10	0	0	10
32	3	3	32_3_3	diploid	cold	CD	0	7.2	7	0	0	0	0	0	0	0	0
32	4	3	32_4_3	diploid	cold	CD	0	0	0	0	0	0	0	0	0	0	0
33	1	1	33_1_1	diploid	cold	CD	0	10.3	5	0	0	0	0	0	0	0	0
33	3	1	33_3_1	diploid	cold	CD	0	7.1	10	0	0	0	0	0	0	0	0
33	4	1	33_4_1	diploid	cold	CD	0	11.5	5	0	0	0	0	0	0	0	0
33	4	2	33_4_2	diploid	cold	CD	17	11	6	2	45	16	29	9	1	0	10
112	1	1	112_1_1	diploid	cold	CD	15.7	7.2	7	4	127	1	126	1	0	0	1
112	1	2	112_1_2	diploid	cold	CD	10.8	7.4	6	1	22	0	22	0	0	0	0
112	2	1	112_2_1	diploid	cold	CD	13.3	8.4	20	3	50	5	45	5	0	0	5
112	4	3	112_4_3	diploid	cold	CD	0	0	0	0	0	0	0	0	0	0	0
115	1	3	115_1_3	diploid	cold	CD	0	9.6	3	0	0	0	0	0	0	0	0
115	2	3	115_2_3	diploid	cold	CD	8.5	8.7	12	3	48	0	48	0	0	0	0
115	3	1	115_3_1	diploid	cold	CD	15	9.3	17	5	113	15	98	9	0	0	9
115	4	1	115_4_1	diploid	cold	CD	0	7.7	5	0	0	0	0	0	0	0	0
115	4	2	115_4_2	diploid	cold	CD	14	7.5	10	7	194	14	180	9	1	0	10
116	1	3	116_1_3	diploid	cold	CD	17.7	11.6	5	1	51	0	51	0	0	0	0
116	2	2	116_2_2	diploid	cold	CD	9.2	10.6	14	2	35	0	35	0	0	0	0
116	2	3	116_2_3	diploid	cold	CD	16.7	7.8	5	7	302	3	299	-	-	-	-
116	3	1	116_3_1	diploid	cold	CD	19.6	12.2	5	2	117	0	117	0	0	0	0
116	3	2	116_3_2	diploid	cold	CD	0	12.3	5	0	0	0	0	0	0	0	0
117	1	1	117_1_1	diploid	cold	CD	5.8	5.5	14	1	13	4	9	4	0	0	4
117	2	2	117_2_2	diploid	cold	CD	10.4	6.7	8	4	77	13	64	9	0	0	9
117	2	3	117_2_3	diploid	cold	CD	9.6	5.3	7	1	26	20	6	10	0	0	10
117	3	3	117_3_3	diploid	cold	CD	0	6	5	0	0	0	0	0	0	0	0
202	1	3	202_1_3	diploid	cold	CD	12.7	9.6	9	4	152	11	141	8	1	0	9
202	3	3	202_3_3	diploid	cold	CD	11.7	9.5	5	3	81	7	74	7	0	0	7
203	2	2	203_2_2	diploid	cold	CD	14.2	12.2	6	3	81	11	70	10	0	0	10
203	3	1	203_3_1	diploid	cold	CD	10.4	7.7	5	1	28	5	23	5	0	0	5
203	4	1	203_4_1	diploid	cold	CD	13.6	9.3	19	2	64	1	63	1	0	0	1
233	2	3	233_2_3	diploid	cold	CD	7.3	5.8	5	2	56	1	55	1	0	0	1
233	3	3	233_3_3	diploid	cold	CD	0	5.8	3	0	0	0	0	0	0	0	0
28B	1	1	28B_1_1	diploid	cold	CD	11.2	9.4	5	2	65	16	49	10	0	0	10
28B	1	2	28B_1_2	diploid	cold	CD	0	9.7	8	0	0	0	0	0	0	0	0
28B	1	3	28B_1_3	diploid	cold	CD	11	9.1	20	10	124	2	122	2	0	0	2
28B	2	2	28B_2_2	diploid	cold	CD	0	10.3	7	0	0	0	0	0	0	0	0
31B	3	3	31B_3_3	diploid	cold	CD	10.2	9.9	10	2	30	0	30	0	0	0	0
32B	1	1	32B_1_1	diploid	cold	CD	3.1	8.9	6	1	0	0	0	0	0	0	0
32B/31B	2	1	32B/31B_2_1	diploid	cold	CD	12.6	9.6	18	4	98	17	81	10	0	0	10
32B	2	3	32B_2_3	diploid	cold	CD	8.6	8.2	14	1	41	0	41	0	0	0	0
32B	3	2	32B_3_2	diploid	cold	CD	12.2	8.1	12	2	39	15	24	10	0	0	10
17	2	3	17_2_3	tetraploid	cold	CT	21.7	8.6	6	4	198	11	187	2	8	0	10
17	3	1	17_3_1	tetraploid	cold	CT	22.1	9.4	5	4	296	28	268	0	9	0	9
17	3	2	17_3_2	tetraploid	cold	CT	18.5	9.4	9	5	279	0	279	0	0	0	0
17	4	1	17_4_1	tetraploid	cold	CT	21.2	12.2	9	3	115	3	112	2	1	0	3
17	4	2	17_4_2	tetraploid	cold	CT	19.5	13.8	5	2	76	0	76	0	0	0	0
34	1	1	34_1_1	tetraploid	cold	CT	32	16.9	4	2	98	10	88	0	9	0	9
34	2	2	34_2_2	tetraploid	cold	CT	32.3	17	6	2	118	0	118	0	0	0	0
36	1	2	36_1_2	tetraploid	cold	CT	26.9	9.7	10	8	485	7	478	1	6	0	7
36	1	3	36_1_3	tetraploid	cold	CT	0	9.9	4	0	0	0	0	0	0	0	0
36	2	1	36_2_1	tetraploid	cold	CT	28	10.5	8	8	443	4	439	0	4	0	4
36	2	2	36_2_2	tetraploid	cold	CT	0	8.4	7	0	0	0	0	0	0	0	0
37	2	2	37_2_2	tetraploid	cold	CT	0	0	0	0	0	0	0	0	0	0	0
37	3	2	37_3_2	tetraploid	cold	CT	0	0	0	0	0	0	0	0	0	0	0
37	4	1	37_4_1	tetraploid	cold	CT	28	9.9	8	4	241	15	226	0	10	0	10
40	1	2	40_1_2	tetraploid	cold	CT	0	5.5	5	0	0	0	0	0	0	0	0
40	2	2	40_2_2	tetraploid	cold	CT	0	0	0	0	0	0	0	0	0	0	0
40	3	1	40_3_1	tetraploid	cold	CT	0	8.1	5	0	0	0	0	0	0	0	0
40	4	2	40_4_2	tetraploid	cold	CT	0	9.8	10	0	0	0	0	0	0	0	0
41	2	2	41_2_2	tetraploid	cold	CT	14.5	9.9	11	3	136	0	136	0	0	0	0
42	1	1	42_1_1	tetraploid	cold	CT	12.6	11.3	6	2	78	0	78	0	0	0	0
42	2	3	42_2_3	tetraploid	cold	CT	24.2	11.4	9	3	171	2	169	0	1	0	1
42	3	2	42_3_2	tetraploid	cold	CT	17.9	9.9	7	2	119	2	117	0	2	0	2
42	4	2	42_4_2	tetraploid	cold	CT	0	8.5	4	0	0	0	0	0	0	0	0
42	4	3	42_4_3	tetraploid	cold	CT	0	3	3	0	0	0	0	0	0	0	0
45	1	1	45_1_1	tetraploid	cold	CT	17.9	10	18	6	136	0	136	0	0	0	0
45	1	2	45_1_2	tetraploid	cold	CT	16.2	9.8	9	3	203	1	202	0	1	0	1
45	2	1	45_2_1	tetraploid	cold	CT	0	10.8	9	0	0	0	0	0	0	0	0
45	4	1	45_4_1	tetraploid	cold	CT	15.3	13.9	8	2	60	0	60	0	0	0	0
47	1	2	47_1_2	tetraploid	cold	CT	18	9.2	6	5	168	5	163	0	5	0	5
47	1	3	47_1_3	tetraploid	cold	CT	24	11.5	10	5	253	17	236	0	10	0	10
47	2	2	47_2_2	tetraploid	cold	CT	0	7.6	3	0	0	0	0	0	0	0	0
47	2	3	47_2_3	tetraploid	cold	CT	0	0	0	0	0	0	0	0	0	0	0
47	4	1	47_4_1	tetraploid	cold	CT	0	9.1	8	0	0	0	0	0	0	0	0
48	3	2	48_3_2	tetraploid	cold	CT	0	10	3	0	0	0	0	0	0	0	0
48	4	2	48_4_2	tetraploid	cold	CT	0	6.1	2	0	0	0	0	0	0	0	0
50	2	1	50_2_1	tetraploid	cold	CT	24	13.5	8	2	119	0	119	0	0	0	0
50	2	2	50_2_2	tetraploid	cold	CT	0	12.5	9	0	0	0	0	0	0	0	0
50	3	3	50_3_3	tetraploid	cold	CT	9	12.6	9	2	23	0	23	0	0	0	0
50	4	1	50_4_1	tetraploid	cold	CT	16.5	11.6	9	1	28	0	28	0	0	0	0
50	4	3	50_4_3	tetraploid	cold	CT	19.8	11.7	5	2	57	1	56	0	1	0	1
53	2	2	53_2_2	tetraploid	cold	CT	0	0	0	0	0	0	0	0	0	0	0
53	2	3	53_2_3	tetraploid	cold	CT	0	12.9	7	0	0	0	0	0	0	0	0
53	3	1	53_3_1	tetraploid	cold	CT	17	13.5	6	3	117	0	117	0	0	0	0
53	3	3	53_3_3	tetraploid	cold	CT	0	6.5	5	0	0	0	0	0	0	0	0
54	1	2	54_1_2	tetraploid	cold	CT	0	0	0	0	0	0	0	0	0	0	0
54	2	2	54_2_2	tetraploid	cold	CT	0	9.7	16	0	0	0	0	0	0	0	0
54	3	3	54_3_3	tetraploid	cold	CT	12.8	11.9	6	1	44	0	44	0	0	0	0
54	4	2	54_4_2	tetraploid	cold	CT	20.1	11.1	5	4	170	0	170	0	0	0	0
54	4	3	54_4_3	tetraploid	cold	CT	26.8	14.4	5	2	92	0	92	0	0	0	0
55	3	1	55_3_1	tetraploid	cold	CT	0	8.6	4	0	0	0	0	0	0	0	0
58	1	2	58_1_2	tetraploid	cold	CT	14	10.9	20	6	221	0	221	0	0	0	0
58	1	3	58_1_3	tetraploid	cold	CT	12.4	11	16	2	38	0	38	0	0	0	0
58	4	3	58_4_3	tetraploid	cold	CT	0	8.9	8	0	0	0	0	0	0	0	0
66	1	1	66_1_1	tetraploid	cold	CT	0	0	0	0	0	0	0	0	0	0	0
66	2	2	66_2_2	tetraploid	cold	CT	12.2	10.4	10	1	61	0	61	0	0	0	0
66	2	3	66_2_3	tetraploid	cold	CT	0	0	0	0	0	0	0	0	0	0	0
74	2	2	74_2_2	tetraploid	cold	CT	0	0	0	0	0	0	0	0	0	0	0
74	4	2	74_4_2	tetraploid	cold	CT	0	0	0	0	0	0	0	0	0	0	0
79	3	1	79_3_1	tetraploid	cold	CT	0	0	0	0	0	0	0	0	0	0	0
79	3	3	79_3_3	tetraploid	cold	CT	17.5	11.2	7	2	80	0	80	0	0	0	0
82	3	3	82_3_3	tetraploid	cold	CT	9.2	7.6	6	2	58	0	58	0	0	0	0
83	3	1	83_3_1	tetraploid	cold	CT	15.1	13.5	6	2	55	0	55	0	0	0	0
84	1	2	84_1_2	tetraploid	cold	CT	19	10.9	6	4	143	1	142	0	1	0	1
84	4	2	84_4_2	tetraploid	cold	CT	0	8.3	7	0	0	0	0	0	0	0	0
85	3	2	85_3_2	tetraploid	cold	CT	15.5	12.6	8	2	66	0	66	0	0	0	0
85	3	3	85_3_3	tetraploid	cold	CT	0	3	2	0	0	0	0	0	0	0	0
88	1	1	88_1_1	tetraploid	cold	CT	8.5	8.1	25	1	22	0	22	0	0	0	0
88	1	2	88_1_2	tetraploid	cold	CT	0	5.7	7	0	0	0	0	0	0	0	0
88	2	3	88_2_3	tetraploid	cold	CT	18.2	11.7	8	2	54	0	54	0	0	0	0
90	2	3	90_2_3	tetraploid	cold	CT	0	9.9	4	0	0	0	0	0	0	0	0
92	2	1	92_2_1	tetraploid	cold	CT	0	6.8	2	0	0	0	0	0	0	0	0
92	4	1	92_4_1	tetraploid	cold	CT	0	7.8	17	0	0	0	0	0	0	0	0
93	2	1	93_2_1	tetraploid	cold	CT	0	7.8	3	0	0	0	0	0	0	0	0
93	2	3	93_2_3	tetraploid	cold	CT	9	7.4	5	1	51	0	51	0	0	0	0
93	3	3	93_3_3	tetraploid	cold	CT	0	0	0	0	0	0	0	0	0	0	0
96	1	3	96_1_3	tetraploid	cold	CT	22.8	14.1	7	3	40	0	40	0	0	0	0
96	2	3	96_2_3	tetraploid	cold	CT	24.2	12.8	7	5	238	12	226	0	10	0	10
96	3	2	96_3_2	tetraploid	cold	CT	23.9	14.2	8	5	181	1	180	0	1	0	1
96	4	2	96_4_2	tetraploid	cold	CT	23.4	16.1	12	7	177	6	171	1	5	0	6
96	4	3	96_4_3	tetraploid	cold	CT	24	15	9	3	78	0	78	0	0	0	0
103	1	2	103_1_2	tetraploid	cold	CT	0	0	0	0	0	0	0	0	0	0	0
106	2	1	106_2_1	tetraploid	cold	CT	0	4.1	2	0	0	0	0	0	0	0	0
106	2	2	106_2_2	tetraploid	cold	CT	0	8.1	4	0	0	0	0	0	0	0	0
106	2	3	106_2_3	tetraploid	cold	CT	0	7.2	6	0	0	0	0	0	0	0	0
106	4	3	106_4_3	tetraploid	cold	CT	0	6.5	5	0	0	0	0	0	0	0	0
108	3	2	108_3_2	tetraploid	cold	CT	0	6.8	2	0	0	0	0	0	0	0	0
108	3	3	108_3_3	tetraploid	cold	CT	20.2	15.5	10	2	54	0	54	0	0	0	0
111	1	1	111_1_1	tetraploid	cold	CT	0	11.2	15	0	0	0	0	0	0	0	0
111	1	2	111_1_2	tetraploid	cold	CT	0	15.9	6	0	0	0	0	0	0	0	0
111	2	3	111_2_3	tetraploid	cold	CT	0	14.6	18	0	0	0	0	0	0	0	0
